# Supplementary material for: Long‐Term Societal Costs After Births Before 24 Weeks of Gestation in Sweden
Source: Acta Paediatr. 2026 Mar 31;115(8):1638–45. doi: 10.1111/apa.70527 (PMC13371820; doi:10.1111/apa.70527)
Supplement: Supplementary file 1 — Figure S1: Mean cost (thousands of SEK; left y‐axis) by age (years) after infancy, among children born < 24 weeks GA subgroups included (top panel) gender, (middle panel) gestational age group and (bottom panel) mode of delivery. The black line shows the proportion of the total number of infants per year (right y‐axis). Table S1: Counts of healthcare contacts and social insurance benefits by age are available as an Excel file. Table S2: Mean cost by age and subgroups. TSEK = Thousand Swedish Krona. [file APA-115-1638-s001.zip]

Archive with 2 entries (2 files):
- Supplement HE resubmitt 2 20260317.docx
- Table S1 resubmitt.xlsx
