# Supplementary material for: Long‐Term Societal Costs After Births Before 24 Weeks of Gestation in Sweden
Source: Acta Paediatr. 2026 Mar 31;115(8):1638–45. doi: 10.1111/apa.70527 (PMC13371820; doi:10.1111/apa.70527)
Supplement: Supplementary file 1 — Figure S1: Mean cost (thousands of SEK; left y‐axis) by age (years) after infancy, among children born < 24 weeks GA subgroups included (top panel) gender, (middle panel) gestational age group and (bottom panel) mode of delivery. The black line shows the proportion of the total number of infants per year (right y‐axis). Table S1: Counts of healthcare contacts and social insurance benefits by age are available as an Excel file. Table S2: Mean cost by age and subgroups. TSEK = Thousand Swedish Krona. [file APA-115-1638-s001.zip › Table S1 resubmitt.xlsx]

## Sheet: Quantity
		Age (Years)
	Unit of measure	0	1	2	3	4	5	6	7	8	9	10	11	12	13	14
	N (total population)	344	344	343	342	308	274	235	197	162	136	113	94	75	48	24
Care of sick child	Children*	281	311	222	173	135	120	108	93	20	1	0	0	0	0	0
Care allowance (new)**	Children*	0	2	9	12	17	8	8	7	2	2	4	8	5	3	0
Care allowance (old)**	Children*	14	49	69	73	74	72	64	50	46	33	25	17	12	5	0
Attendance allowance	Children*	2	5	9	5	5	8	10	9	7	6	5	3	1	1	0
Car allowance	Children*	0	1	0	1	1	3	1	1	2	0	0	0	0	0	0
Additional allowance	Children*	0	1	1	0	2	1	1	2	1	0	0	0	0	0	0
Specialized outpatient visits	Encounters	5412	2996	2171	1651	1117	1033	617	457	350	279	237	183	138	61	33
Specialized outpatient indirect contacts	Encounters	76	94	132	126	89	97	72	46	52	32	25	31	24	20	8
Policlinical hospitalizations	Encounters	71	27	28	21	11	13	4	7	5	2	0	2	0	0	0
Inpatient hospitalizations	Encounters	1383	331	217	156	80	68	18	20	15	7	13	4	1	2	5
	n (PV-population)	78	78	78	78	74	61	56	42	31	25	22	19	18	13	7
Nurse visits	Encounters	357	265	142	84	81	66	20	14	10	3	5	8	12	0	0
Nurse indirect contacts	Encounters	146	189	185	101	96	77	34	26	22	6	11	6	9	0	0
Physician visits	Encounters	52	116	101	67	64	35	16	5	16	3	2	1	4	0	0
Physician indirect contacts	Encounters	16	17	17	13	7	3	6	5	6	9	3	3	1	0	0
Other PV visits	Encounters	4	1	1	1	3	4	1	3	0	0	6	3	10	0	0
Other PV indirect contacts	Encounters	1	1	2	6	0	1	2	19	4	3	1	0	1	2	0
PV = primary care
* Children having at least one payment at each age.
** Registration in some cases included reference to siblings; costs were retained on registered child since we had no information of distribution.

## Sheet: Unit cost
		Age (Years)
	Cost (SEK)	0	1	2	3	4	5	6	7	8	9	10	11	12	13	14
Care of sick child	Annual, if receiving*	80323.5	103956	34394.6	29437	15917.1	16259.1	21641	20712.3	12204.7	2240.11
Care allowance (new)**	Annual, if receiving*		36641.9	35198	37232.8	49369.1	28478.1	66157.4	44750.1	145911	51548.9	59547.6	38299	33794.8	37186.9
Care allowance (old)**	Annual, if receiving*	27346.3	66717.5	75545.1	71393	75896.2	74599.1	60569.2	67058.3	62305.3	60830.9	60745.5	57801.5	51552.9	30547.7
Attendance allowance	Annual, if receiving*	409127	1355082	1167256	1252818	1422636	1277035	1220494	1111969	1373701	1429809	1308978	548992	1185164	970875
Car allowance	Annual, if receiving*		12138.1		70519.9	222843	81498.2	110714	166999	58968.4
Additional allowance	Annual, if receiving*		15703.6	5234.55		13685.9	5238.98	13848.1	18857.9	17457.4
Specialized outpatient visits	Per encounter	5070***
Specialized outpatient indirect contacts	Per encounter	3958***
Policlinical hospitalizations	Per encounter	102760***
Inpatient hospitalizations	Per encounter	279335***
Nurse visits	Per encounter	977****
Nurse indirect contacts	Per encounter	326****
Physician visits	Per encounter	2442****
Physician indirect contacts	Per encounter	814****
Other PV visits	Per encounter	977****
Other PV indirect contacts	Per encounter	326****
Costs are rounded and presented in 2022 value.
PV = primary care
* Children having at least one payment at each age.
** Registration in some cases included reference to siblings; costs were retained on registered child since we had no information of distribution.
*** Calculated based on Diagnosis-related Group Weights and national cost statistics.
**** Calculated based on weighted national cost statistics.
